# Supplementary material for: Evaluation of Renin–Angiotensin–Aldosterone System Components and Enzymes in Systemically Hypertensive Cats Receiving Amlodipine
Source: Animals (Basel). 2023 Nov 10;13(22):3479. doi: 10.3390/ani13223479 (PMC10668637; doi:10.3390/ani13223479)
Supplement: Supplementary file 1 [file animals-13-03479-s001.zip]

Archive with 1 entries (1 files):
- animals-2588814-supplementary.xlsx
