# Supplementary material for: Evaluation of Renin–Angiotensin–Aldosterone System Components and Enzymes in Systemically Hypertensive Cats Receiving Amlodipine
Source: Animals (Basel). 2023 Nov 10;13(22):3479. doi: 10.3390/ani13223479 (PMC10668637; doi:10.3390/ani13223479)
Supplement: Supplementary file 1 [file animals-13-03479-s001.zip › animals-2588814-supplementary.xlsx]

## Sheet: Sheet1
Cat ID	Group	Ang II (1-8)	Ang 1-7	Ang I (1-10)	Ang III (2-8)	Ang 1-5	Ang IV (3-8)	Aldosterone	AA2-Ratio	PRA-S	ACE-S	ACE	Chymase	ACE2
1	Normotensive	176.5	11.7	29.4	10	122.2	4.4	206	1.2	205.9	6	49281	1789	26.1
2	Normotensive	67.5	1.3	36.3	1.3	15.9	1.3	141.2	2.1	103.8	1.9	42249	311	29.3
3	Normotensive	81.3	1.3	15.1	4.7	51	3.1	28.5	0.4	96.3	5.4	31261	406	31.6
4	Normotensive	106.4	9.1	18	4.4	135	1.3	128.9	1.2	124.5	5.9	30207	339	30.2
5	Normotensive	87.2	6.5	20.7	1.3	52.7	1.3	52.2	0.6	107.8	4.2	38760	1989	33.3
6	Normotensive	53.3	1.3	9.7	1.3	16.5	1.3	175	3.3	63	5.5	33473	659	36.8
7	Normotensive	109.8	7.9	23.1	2.8	31.5	2.7	130	1.2	132.9	4.7	33586	290	25.7
8	Normotensive	115.4	9.5	32.8	1.3	24	2.6	28.3	0.2	148.2	3.5	30673	230	35.9
9	Normotensive	30.4	1.3	1.5	1.3	53	1.3	80.2	2.6	33.5	9.8	41093	180	39.3
10	Hypertensive	67.4	30.9	33.9	5.4	243.2	2.2	513.6	7.6	101.4	2	19754	1849	66.2
11	Hypertensive	164.3	62.9	146	9.8	614.8	2.6	183.3	1.1	310.2	1.1	20936	215	67.2
12	Hypertensive	131.6	22.6	66.8	11.6	247	2.9	564.4	4.3	198.5	2	30587	595	32.3
13	Hypertensive	183.5	70.5	151	14.7	805.1	2.9	147	0.8	334.5	1.2	22071	1100	56.5
14	Hypertensive	146.8	17.8	48.3	10.9	311	3.1	393	2.7	195.1	3	30616	821	33.3
